# Supplementary material for: Magnesium Improves Cardiac Function in Experimental Uremia by Altering Cardiac Elastin Protein Content
Source: Nutrients. 2023 Mar 7;15(6):1303. doi: 10.3390/nu15061303 (PMC10056411; doi:10.3390/nu15061303)
Supplement: Supplementary file 1 [file nutrients-15-01303-s001.zip]

Archive with 1 entries (1 files):
- nutrients-2209784-supplementary.pdf
